# Supplementary material for: ﻿Coptisaustrogaoligongensis (Ranunculaceae), a new species from West Yunnan, China
Source: PhytoKeys. 2024 Jul 19;244:225–35. doi: 10.3897/phytokeys.244.127978 (PMC11283624; doi:10.3897/phytokeys.244.127978)
Supplement: XML Treatment for Coptis austrogaoligongensis [file phytokeys.244.127978-treatment1.xml]

<!DOCTYPE tp:taxon-treatment
  PUBLIC "-//TaxonX//DTD Taxonomic Treatment Publishing DTD v0 20100105//EN" "tax-treatment-NSO.dtd">
<tp:taxon-treatment xmlns:tp="http://www.plazi.org/taxpub"><tp:treatment-meta><kwd-group><label>Taxon classification</label><kwd>
                <named-content content-type="kingdom">Plantae</named-content>
              </kwd><kwd>
                <named-content content-type="order">Ranunculales</named-content>
              </kwd><kwd>
                <named-content content-type="family">Ranunculaceae</named-content>
              </kwd></kwd-group><mixed-citation publication-type="journal"><person-group><name><surname>Cheng</surname><given-names>Zhuo</given-names></name><name><surname>Li</surname><given-names>Jiahua</given-names></name><name><surname>Xu</surname><given-names>Congli</given-names></name><name><surname>Zhang</surname><given-names>Lixiang</given-names></name><name><surname>Gong</surname><given-names>Qiangbang</given-names></name><name><surname>Long</surname><given-names>Chunlin</given-names></name></person-group><article-title>﻿<italic><tp:taxon-name><tp:taxon-name-part taxon-name-part-type="genus" reg="Coptis">Coptis</tp:taxon-name-part><tp:taxon-name-part taxon-name-part-type="species" reg="austrogaoligongensis">austrogaoligongensis</tp:taxon-name-part></tp:taxon-name></italic> (<tp:taxon-name><tp:taxon-name-part taxon-name-part-type="family">Ranunculaceae</tp:taxon-name-part></tp:taxon-name>), a new species from West Yunnan, China</article-title><source>PhytoKeys</source><day>19</day><month>07</month><year>2024</year><volume>244</volume><fpage>225</fpage><lpage>235</lpage><pub-id pub-id-type="doi">10.3897/phytokeys.244.127978</pub-id></mixed-citation></tp:treatment-meta><tp:nomenclature><label>﻿</label><tp:taxon-name>
              <object-id xmlns:xlink="http://www.w3.org/1999/xlink" content-type="arpha" xlink:type="simple">5D151864-F37C-51D9-B37B-78B4CE209A0D</object-id>
              <tp:taxon-name-part taxon-name-part-type="genus" reg="Coptis">Coptis</tp:taxon-name-part>
              <tp:taxon-name-part taxon-name-part-type="species" reg="austrogaoligongensis">austrogaoligongensis</tp:taxon-name-part>
              <object-id xmlns:xlink="http://www.w3.org/1999/xlink" content-type="ipni" xlink:type="simple">urn:lsid:ipni.org:names:77345372-1</object-id>
            </tp:taxon-name><tp:taxon-authority>C. L. Long &amp; Z. Cheng</tp:taxon-authority><tp:taxon-status xmlns:xlink="http://www.w3.org/1999/xlink" xlink:type="simple">sp. nov.</tp:taxon-status><xref ref-type="fig" rid="F3">Figs 3</xref><xref ref-type="fig" rid="F4">, 4 “南高黎贡黄连”(Nan Gao Li Gong Huang Lian)</xref></tp:nomenclature><tp:treatment-sec sec-type="material" id="SECID0EINAE"><title>Type.</title><p>China, Yunnan Province, Dehong Dai and Jingpo Autonomous Prefecture, Yingjiang County, Zhina Township, 2444 m a.s.l., <named-content xmlns:xlink="http://www.w3.org/1999/xlink" content-type="dwc:verbatimCoordinates" xlink:type="simple"><named-content content-type="geo-json" specific-use="{&#34;type&#34;:&#34;Point&#34;,&#34;coordinates&#34;:[98.069722,25.265278]}" id="NCID0ERNAE" xlink:type="simple">25°15'55"N, 98°4'11"E</named-content></named-content>, 20 March 2023, <italic>Zhuo Cheng YNHL021</italic> (holotype: KUN!; isotype: KUN!).</p></tp:treatment-sec><tp:treatment-sec sec-type="description" id="SECID0EYNAE"><title>Description.</title><p>Herbs perennial, rhizomes branched, without stolons. Leaves basal, petioles 24–35 cm, glabrous. Leaf blade ovate, 7–12 × 6–12 cm, three-segmented, margin with sparsely upturned spiny hairs; central segment petiolulate (petiole 0.5–1 cm), ovate-rhombic, 6–12 × 3.5–6 cm, four-ten-lobed, lobes remote, ultimate lobes margin acute serrate, apex acute or obtuse. Scapes one to several, erect, longer or shorter than the leaves, 25–40 cm wide, glabrous, sulcate. Inflorescences terminal, often monochasial, three-five-flowered; flowers small, actinomorphic, bisexual; bracts lanceolate, palmately divided. Sepals five, greenish, long ellipsoid or lanceolate, 0.5–0.6 × 0.15–0.2 cm, sparsely puberulous. Petals spatulate, 0.15–0.25 cm long, glabrous, apex rounded to obtuse, 1/4–1/3 as long as sepals. Stamens numerous, glabrous, 2–4 mm long, outer ones slightly shorter than petals. Pistils 8–14, 3–5 mm long; follicles 4.5–9.0 mm long, stipitate; seeds ellipsoid, ca. 2–3 mm long, brown.</p><fig id="F3" position="float" orientation="portrait"><object-id xmlns:xlink="http://www.w3.org/1999/xlink" content-type="doi" xlink:type="simple">10.3897/phytokeys.244.127978.figure3</object-id><object-id xmlns:xlink="http://www.w3.org/1999/xlink" content-type="arpha" xlink:type="simple">1CCF4CE7-376D-5697-AA52-90A7128D56E3</object-id><label>Figure 3.</label><caption><p><italic><tp:taxon-name><tp:taxon-name-part taxon-name-part-type="genus" reg="Coptis">Coptis</tp:taxon-name-part><tp:taxon-name-part taxon-name-part-type="species" reg="austrogaoligongensis">austrogaoligongensis</tp:taxon-name-part></tp:taxon-name></italic> C. L. Long &amp; Z. Cheng, sp. nov. <bold>A</bold> species habitat <bold>B</bold> leaf <bold>C</bold> plant in florescence stage <bold>D</bold> whole plant <bold>E</bold> petiole <bold>F</bold> margin with sparsely upturned spiny hairs <bold>G</bold> rhizome and fibrous roots <bold>H</bold> calyx <bold>I</bold> petal <bold>J, K</bold> bract <bold>L</bold> fruit. Photos by Zhuo Cheng &amp; Jiahua Li.</p></caption><graphic xmlns:xlink="http://www.w3.org/1999/xlink" xlink:href="phytokeys-244-225_article-127978__-g003.jpg" position="float" orientation="portrait" xlink:type="simple" id="oo_1095768.jpg"><uri content-type="original_file" xlink:type="simple">https://binary.pensoft.net/fig/1095768</uri></graphic></fig></tp:treatment-sec><tp:treatment-sec sec-type="distribution" id="SECID0ELPAE"><title>Distribution and habitat.</title><p>The only known locality of this taxon is in Zhidong Village, Zhina Township, Yingjiang County, Dehong Dai and Jingpo Autonomous Prefecture, Yunnan Province. The site is located in an open area in a primeval forest dominated by <tp:taxon-name><tp:taxon-name-part taxon-name-part-type="family">Fagaceae</tp:taxon-name-part></tp:taxon-name> and <tp:taxon-name><tp:taxon-name-part taxon-name-part-type="family">Magnoliaceae</tp:taxon-name-part></tp:taxon-name>. The observed population is very small, with about 100 plants growing in the bamboo forest along the roadside, accompanied by some pteridophytes. The elevation is 2400–2500 m above sea level.</p><fig id="F4" position="float" orientation="portrait"><object-id xmlns:xlink="http://www.w3.org/1999/xlink" content-type="doi" xlink:type="simple">10.3897/phytokeys.244.127978.figure4</object-id><object-id xmlns:xlink="http://www.w3.org/1999/xlink" content-type="arpha" xlink:type="simple">C8529C3E-68D2-5DF1-B03D-43E46F7D9C9C</object-id><label>Figure 4.</label><caption><p><italic><tp:taxon-name><tp:taxon-name-part taxon-name-part-type="genus" reg="Coptis">Coptis</tp:taxon-name-part><tp:taxon-name-part taxon-name-part-type="species" reg="austrogaoligongensis">austrogaoligongensis</tp:taxon-name-part></tp:taxon-name></italic> C. L. Long &amp; Z. Cheng, sp. nov. <bold>A</bold> species habitat <bold>B</bold> Fruit <bold>C</bold> Flower <bold>D</bold> margin with sparsely upturned spiny hairs <bold>E</bold> calyx <bold>F</bold> petal <bold>G</bold> bract <bold>H</bold> bract. Drawn by Xinchen Qu.</p></caption><graphic xmlns:xlink="http://www.w3.org/1999/xlink" xlink:href="phytokeys-244-225_article-127978__-g004.jpg" position="float" orientation="portrait" xlink:type="simple" id="oo_1095769.jpg"><uri content-type="original_file" xlink:type="simple">https://binary.pensoft.net/fig/1095769</uri></graphic></fig></tp:treatment-sec><tp:treatment-sec sec-type="etymology" id="SECID0EDRAE"><title>Etymology.</title><p>The specific epithet is derived from the type locality, Gaoligongshan, Yunnan.</p></tp:treatment-sec><tp:treatment-sec sec-type="phenology" id="SECID0EIRAE"><title>Phenology.</title><p>The species was observed flowering in February – March and fruiting in April–June.</p></tp:treatment-sec><tp:treatment-sec sec-type="conservation status" id="SECID0ENRAE"><title>Conservation status.</title><p>This species has not been recorded or described so far, and there is only one known site in Yingjiang County, which is relatively unknown to botanists. In addition, <italic><tp:taxon-name><tp:taxon-name-part taxon-name-part-type="genus" reg="Coptis">C.</tp:taxon-name-part><tp:taxon-name-part taxon-name-part-type="species" reg="austrogaoligongensis">austrogaoligongensis</tp:taxon-name-part></tp:taxon-name></italic> is very small and has a short flowering period, making it easily overlooked. At the moment, without further biogeographical investigations, we can suggest that this species satisfies the IUCN 3.1 Red List CR (Critically Endangered) Criteria B1ab(ii,iii)+2ab(i,ii,iii) (<xref ref-type="bibr" rid="B6">IUCN 2012</xref>), which has an EOO (Extent of occurrence) &lt; 100 km<sup>2</sup> and AOO (Area of occupancy) &lt; 10 km<sup>2</sup>, it may be classified as “critically endangered” (CR). The distribution site of <italic><tp:taxon-name><tp:taxon-name-part taxon-name-part-type="genus" reg="Coptis">C.</tp:taxon-name-part><tp:taxon-name-part taxon-name-part-type="species" reg="austrogaoligongensis">austrogaoligongensis</tp:taxon-name-part></tp:taxon-name></italic> is next to the road, which causes a great risk of human disturbance and extreme weather, such as tourist activities, road building, grazing and landslides. Additionally, regional management in pursuit of economic development is likely to pose a threat through trampling and pollution of soil and water, probably causing negative impacts to the small and fragile habitat.</p></tp:treatment-sec><tp:treatment-sec sec-type="Taxonomic notes" id="SECID0ERSAE"><title>Taxonomic notes.</title><p>The new species belongs to <tp:taxon-name><tp:taxon-name-part taxon-name-part-type="genus" reg="Coptis">Coptis</tp:taxon-name-part></tp:taxon-name> section <tp:taxon-name><tp:taxon-name-part taxon-name-part-type="genus" reg="Coptis"/><tp:taxon-name-part taxon-name-part-type="section" reg="Chrysocoptis">Chrysocoptis</tp:taxon-name-part></tp:taxon-name> based on the following characters: leaves tri-lobed, leaflets sessile or short petiolate (<xref ref-type="bibr" rid="B1">Cheng et al. 1965</xref>; <xref ref-type="bibr" rid="B16">Wang 2001</xref>; <xref ref-type="bibr" rid="B19">Wang et al. 2022</xref>). There were seven species, one variant and one subspecies belonging to <tp:taxon-name><tp:taxon-name-part taxon-name-part-type="genus" reg="Coptis">Coptis</tp:taxon-name-part></tp:taxon-name> Section <tp:taxon-name><tp:taxon-name-part taxon-name-part-type="genus" reg="Coptis"/><tp:taxon-name-part taxon-name-part-type="section" reg="Chrysocoptis">Chrysocoptis</tp:taxon-name-part></tp:taxon-name> in China prior to the discovery of <italic><tp:taxon-name><tp:taxon-name-part taxon-name-part-type="genus" reg="Coptis">C.</tp:taxon-name-part><tp:taxon-name-part taxon-name-part-type="species" reg="austrogaoligongensis">austrogaoligongensis</tp:taxon-name-part></tp:taxon-name></italic>. From the perspective of geographical distribution, <tp:taxon-name><tp:taxon-name-part taxon-name-part-type="genus" reg="Coptis">C.</tp:taxon-name-part><tp:taxon-name-part taxon-name-part-type="species" reg="teeta">teeta</tp:taxon-name-part><tp:taxon-name-part taxon-name-part-type="infraspecific-rank">subsp.</tp:taxon-name-part><tp:taxon-name-part taxon-name-part-type="subspecies" reg="lohitensis">lohitensis</tp:taxon-name-part></tp:taxon-name> and <italic><tp:taxon-name><tp:taxon-name-part taxon-name-part-type="genus" reg="Coptis">C.</tp:taxon-name-part><tp:taxon-name-part taxon-name-part-type="species" reg="quinquesecta">quinquesecta</tp:taxon-name-part></tp:taxon-name></italic> are both distributed in Yunnan, <tp:taxon-name><tp:taxon-name-part taxon-name-part-type="genus" reg="Coptis">C.</tp:taxon-name-part><tp:taxon-name-part taxon-name-part-type="species" reg="teeta">teeta</tp:taxon-name-part><tp:taxon-name-part taxon-name-part-type="infraspecific-rank">subsp.</tp:taxon-name-part><tp:taxon-name-part taxon-name-part-type="subspecies" reg="lohitensis">lohitensis</tp:taxon-name-part></tp:taxon-name> is mainly distributed in north Gaoligong Mountains and <italic><tp:taxon-name><tp:taxon-name-part taxon-name-part-type="genus" reg="Coptis">C.</tp:taxon-name-part><tp:taxon-name-part taxon-name-part-type="species" reg="quinquesecta">quinquesecta</tp:taxon-name-part></tp:taxon-name></italic> is mainly found in Jinping County, whereas <italic><tp:taxon-name><tp:taxon-name-part taxon-name-part-type="genus" reg="Coptis">C.</tp:taxon-name-part><tp:taxon-name-part taxon-name-part-type="species" reg="austrogaoligongensis">austrogaoligongensis</tp:taxon-name-part></tp:taxon-name></italic> is mainly distributed in south Gaoligong Mountains. According to the key to the species of <italic><tp:taxon-name><tp:taxon-name-part taxon-name-part-type="genus" reg="Coptis">Coptis</tp:taxon-name-part></tp:taxon-name></italic> occurring in China (<xref ref-type="bibr" rid="B16">Wang 2001</xref>), the morphology of <italic><tp:taxon-name><tp:taxon-name-part taxon-name-part-type="genus" reg="Coptis">C.</tp:taxon-name-part><tp:taxon-name-part taxon-name-part-type="species" reg="austrogaoligongensis">austrogaoligongensis</tp:taxon-name-part></tp:taxon-name></italic> is similar to <tp:taxon-name><tp:taxon-name-part taxon-name-part-type="genus" reg="Coptis">C.</tp:taxon-name-part><tp:taxon-name-part taxon-name-part-type="species" reg="teeta">teeta</tp:taxon-name-part><tp:taxon-name-part taxon-name-part-type="infraspecific-rank">subsp.</tp:taxon-name-part><tp:taxon-name-part taxon-name-part-type="subspecies" reg="teeta">teeta</tp:taxon-name-part></tp:taxon-name> and <tp:taxon-name><tp:taxon-name-part taxon-name-part-type="genus" reg="Coptis">C.</tp:taxon-name-part><tp:taxon-name-part taxon-name-part-type="species" reg="teeta">teeta</tp:taxon-name-part><tp:taxon-name-part taxon-name-part-type="infraspecific-rank">subsp.</tp:taxon-name-part><tp:taxon-name-part taxon-name-part-type="subspecies" reg="lohitensis">lohitensis</tp:taxon-name-part></tp:taxon-name>. However, <italic><tp:taxon-name><tp:taxon-name-part taxon-name-part-type="genus" reg="Coptis">C.</tp:taxon-name-part><tp:taxon-name-part taxon-name-part-type="species" reg="austrogaoligongensis">austrogaoligongensis</tp:taxon-name-part></tp:taxon-name></italic> can be clearly distinguished by the following features: leaves with deep pinnate cleavages on whole lobes adjacent to each other, lateral segments equal to central one; plants without developed stolons; inflorescences with only 1–3 flowers; petals have short claws. A comparative summary of the characters that differentiate these three taxa is presented in Table <xref ref-type="table" rid="T1">1</xref>.</p><table-wrap id="T1" position="float" orientation="portrait"><label>Table 1.</label><caption><p>Distinguishing features of <italic><tp:taxon-name><tp:taxon-name-part taxon-name-part-type="genus" reg="Coptis">C.</tp:taxon-name-part><tp:taxon-name-part taxon-name-part-type="species" reg="austrogaoligongensis">austrogaoligongensis</tp:taxon-name-part></tp:taxon-name></italic> in comparison with <tp:taxon-name><tp:taxon-name-part taxon-name-part-type="genus" reg="Coptis">C.</tp:taxon-name-part><tp:taxon-name-part taxon-name-part-type="species" reg="teeta">teeta</tp:taxon-name-part><tp:taxon-name-part taxon-name-part-type="infraspecific-rank">subsp.</tp:taxon-name-part><tp:taxon-name-part taxon-name-part-type="subspecies" reg="lohitensis">lohitensis</tp:taxon-name-part></tp:taxon-name> and <tp:taxon-name><tp:taxon-name-part taxon-name-part-type="genus" reg="Coptis">C.</tp:taxon-name-part><tp:taxon-name-part taxon-name-part-type="species" reg="teeta">teeta</tp:taxon-name-part><tp:taxon-name-part taxon-name-part-type="infraspecific-rank">subsp.</tp:taxon-name-part><tp:taxon-name-part taxon-name-part-type="subspecies" reg="teeta">teeta</tp:taxon-name-part></tp:taxon-name>.</p></caption><table id="TID0EL1AG" rules="all"><tbody><tr><th rowspan="1" colspan="1">Characters</th><th rowspan="1" colspan="1">
                      <italic>
                        <tp:taxon-name><tp:taxon-name-part taxon-name-part-type="genus" reg="Coptis">C.</tp:taxon-name-part><tp:taxon-name-part taxon-name-part-type="species" reg="austrogaoligongensis">austrogaoligongensis</tp:taxon-name-part></tp:taxon-name>
                      </italic>
                    </th><th rowspan="1" colspan="1"><italic><tp:taxon-name><tp:taxon-name-part taxon-name-part-type="genus" reg="Coptis">C.</tp:taxon-name-part><tp:taxon-name-part taxon-name-part-type="species" reg="teeta">teeta</tp:taxon-name-part></tp:taxon-name></italic> subsp. <italic><tp:taxon-name><tp:taxon-name-part taxon-name-part-type="genus" reg="Coptis"/><tp:taxon-name-part taxon-name-part-type="species" reg="teeta"/><tp:taxon-name-part taxon-name-part-type="subspecies" reg="lohitensis">lohitensis</tp:taxon-name-part></tp:taxon-name></italic></th><th rowspan="1" colspan="1">
                      <tp:taxon-name><tp:taxon-name-part taxon-name-part-type="genus" reg="Coptis">C.</tp:taxon-name-part><tp:taxon-name-part taxon-name-part-type="species" reg="teeta">teeta</tp:taxon-name-part><tp:taxon-name-part taxon-name-part-type="infraspecific-rank">subsp.</tp:taxon-name-part><tp:taxon-name-part taxon-name-part-type="subspecies" reg="teeta">teeta</tp:taxon-name-part></tp:taxon-name>
                    </th></tr><tr><td rowspan="1" colspan="1">Leaf blade</td><td rowspan="1" colspan="1">Ovate, 7–12 × 6–12 cm</td><td rowspan="1" colspan="1">Ovate-triangular, 6–12 × 5–9 cm</td><td rowspan="1" colspan="1">Ovate-triangular, 12–17.5 ×7.7–14.5cm</td></tr><tr><td rowspan="1" colspan="1">Leaves shape</td><td rowspan="1" colspan="1">lateral segments equal to central one, the petiole length of the middle lobe is 0.3–0.8 cm; leaves with deep pinnate cleavages on whole lobes adjacent to each other</td><td rowspan="1" colspan="1">lateral segments subsessile, shorter than central one, the petiole length of the middle lobe is 1–2.1 cm; obliquely ovate, unequally parted</td><td rowspan="1" colspan="1">lateral segments equal to central one, the petiole length of the middle lobe is 1.5–2.4 cm; obliquely ovate, unequally parted</td></tr><tr><td rowspan="1" colspan="1">Inflorescences</td><td rowspan="1" colspan="1">1–3 flowers</td><td rowspan="1" colspan="1">3–5 flowers</td><td rowspan="1" colspan="1">3–5 flowers</td></tr><tr><td rowspan="1" colspan="1">Petiole length</td><td rowspan="1" colspan="1">24–35 cm</td><td rowspan="1" colspan="1">8–19 cm</td><td rowspan="1" colspan="1">19–31 cm</td></tr><tr><td rowspan="1" colspan="1">Scape length</td><td rowspan="1" colspan="1">25–40 cm</td><td rowspan="1" colspan="1">15–25 cm</td><td rowspan="1" colspan="1">20–30 cm</td></tr><tr><td rowspan="1" colspan="1">Sepal number</td><td rowspan="1" colspan="1">5 or 6</td><td rowspan="1" colspan="1">5</td><td rowspan="1" colspan="1">5</td></tr><tr><td rowspan="1" colspan="1">Sepal shape</td><td rowspan="1" colspan="1">long ellipsoid or lanceolate, 0.5–0.6 × 0.15–0.2 cm, sparsely puberulous</td><td rowspan="1" colspan="1">elliptic, 0.75–0.8 × 0.25–0.3 cm, glabrous.</td><td rowspan="1" colspan="1">long ellipsoid or lanceolate, 0.5–0.6 × 0.2–0.25 cm, sparsely puberulous</td></tr><tr><td rowspan="1" colspan="1">Petal length</td><td rowspan="1" colspan="1">spatulate, 0.2–0.3 cm, glabrous, apex rounded to obtuse</td><td rowspan="1" colspan="1">spatulate, 0.54–0.59 cm, glabrous, apex rounded to obtuse</td><td rowspan="1" colspan="1">0.3–0.35 cm, glabrous, apex rounded to obtuse</td></tr><tr><td rowspan="1" colspan="1">Petal shape</td><td rowspan="1" colspan="1">petal with short claws</td><td rowspan="1" colspan="1">petals have long claws</td><td rowspan="1" colspan="1">petals have long claws</td></tr><tr><td rowspan="1" colspan="1">The length ratio of sepal vs petal</td><td rowspan="1" colspan="1">ca. 3 times</td><td rowspan="1" colspan="1">ca. 2 times</td><td rowspan="1" colspan="1">ca. 2 times</td></tr><tr><td rowspan="1" colspan="1">Are there any stolons</td><td rowspan="1" colspan="1">No</td><td rowspan="1" colspan="1">Yes</td><td rowspan="1" colspan="1">No</td></tr></tbody></table></table-wrap></tp:treatment-sec><tp:treatment-sec sec-type="material" id="SECID0E4AAG"><title>Additional <italic><tp:taxon-name><tp:taxon-name-part taxon-name-part-type="genus" reg="Coptis">C.</tp:taxon-name-part><tp:taxon-name-part taxon-name-part-type="species" reg="austrogaoligongensis">austrogaoligongensis</tp:taxon-name-part></tp:taxon-name></italic> specimens examined.</title><p>China. Yunnan: Dehong Dai and Jingpo Autonomous Prefecture, Yingjiang County, Zhina Township, 2444 m a.s.l., <named-content xmlns:xlink="http://www.w3.org/1999/xlink" content-type="dwc:verbatimCoordinates" xlink:type="simple"><named-content content-type="geo-json" specific-use="{&#34;type&#34;:&#34;Point&#34;,&#34;coordinates&#34;:[98.069722,25.265278]}" id="NCID0ESBAG" xlink:type="simple">25°15'55"N, 98°4'11"E</named-content></named-content>, 20 March 2023, Zhuo Cheng YNHL021, Zhuo Cheng YNHL022, Zhuo Cheng YNHL023, Zhuo Cheng YNHL024, Zhuo Cheng YNHL025, Zhuo Cheng YNHL026 (KUN!).</p></tp:treatment-sec><tp:treatment-sec sec-type="Specimens of C. teeta subsp. lohitensis examined" id="SECID0EXBAG"><title>Specimens of <tp:taxon-name><tp:taxon-name-part taxon-name-part-type="genus" reg="Coptis">C.</tp:taxon-name-part><tp:taxon-name-part taxon-name-part-type="species" reg="teeta">teeta</tp:taxon-name-part><tp:taxon-name-part taxon-name-part-type="infraspecific-rank">subsp.</tp:taxon-name-part><tp:taxon-name-part taxon-name-part-type="subspecies" reg="lohitensis">lohitensis</tp:taxon-name-part></tp:taxon-name> examined.</title><p>China. Yunnan: Lushui County, 29 September 2009, L. Xie 83-0381(KUN); Lushui County, 20 November 2007, H. Li 24283 (PE); Longyang District, 23 April 2014, H.J. Dong et al. 935 (KUN); Fugong County, 15 March 2008, X.H. Jin &amp; T. Zhang 071 (PE); Fugong County, 12 November 2007, H. Li 20256 (PE); Gongshan County, 27 September 1984, Qingzang team 9763 (PE).</p></tp:treatment-sec><ref-list><ref id="B6"><mixed-citation xmlns:xlink="http://www.w3.org/1999/xlink" xlink:type="simple">IUCN (<year>2012</year>) IUCN red list categories and criteria: Version 3.1. 2<sup>nd</sup> ed. IUCN, Gland, Switzerland and Cambridge, UK. <ext-link xlink:href="https://portals.iucn.org/library/node/10315" ext-link-type="uri" xlink:type="simple">https://portals.iucn.org/library/node/10315</ext-link></mixed-citation></ref><ref id="B1"><mixed-citation xmlns:xlink="http://www.w3.org/1999/xlink" xlink:type="simple"><person-group><name name-style="western"><surname>Cheng</surname><given-names>JR</given-names></name><name name-style="western"><surname>Xiao</surname><given-names>PG</given-names></name><name name-style="western"><surname>Wang</surname><given-names>WC</given-names></name></person-group> (<year>1965</year>) <article-title>A study of the Ranunculaceous medicinal plants in China I The botanical origin of the Chinese drug Huang-lian.</article-title><source>Acta Pharmaceutica Sinica</source><volume>03</volume>: <fpage>193</fpage>–<lpage>202</lpage>.</mixed-citation></ref><ref id="B16"><mixed-citation xmlns:xlink="http://www.w3.org/1999/xlink" xlink:type="simple"><person-group><name name-style="western"><surname>Wang</surname><given-names>WC</given-names></name></person-group> (<year>2001</year>) <article-title><tp:taxon-name><tp:taxon-name-part taxon-name-part-type="family">Ranunculaceae</tp:taxon-name-part></tp:taxon-name>.</article-title> In: <person-group><name name-style="western"><surname>Wu</surname><given-names>ZY</given-names></name><name name-style="western"><surname>Raven</surname><given-names>PH</given-names></name><name name-style="western"><surname>Hong</surname><given-names>DY</given-names></name></person-group> (<role>Eds</role>) <issue-title>Flora of China (Vol.</issue-title><source>19). Science Press, Beijing, and Missouri Botanical Garden Press, St. Louis, 6</source>, <fpage>133</fpage>–<lpage>438</lpage>.</mixed-citation></ref><ref id="B19"><mixed-citation xmlns:xlink="http://www.w3.org/1999/xlink" xlink:type="simple"><person-group><name name-style="western"><surname>Wang</surname><given-names>YH</given-names></name><name name-style="western"><surname>Sun</surname><given-names>JH</given-names></name><name name-style="western"><surname>Wang</surname><given-names>JY</given-names></name><name name-style="western"><surname>Mao</surname><given-names>Q</given-names></name><name name-style="western"><surname>Dong</surname><given-names>WP</given-names></name><name name-style="western"><surname>Yuan</surname><given-names>QJ</given-names></name><name name-style="western"><surname>Guo</surname><given-names>LP</given-names></name><name name-style="western"><surname>Huang</surname><given-names>LQ</given-names></name></person-group> (<year>2022</year>) <article-title><italic><tp:taxon-name><tp:taxon-name-part taxon-name-part-type="genus">Coptis</tp:taxon-name-part><tp:taxon-name-part taxon-name-part-type="species">huanjiangensis</tp:taxon-name-part></tp:taxon-name></italic>, a new species of <tp:taxon-name><tp:taxon-name-part taxon-name-part-type="family">Ranunculaceae</tp:taxon-name-part></tp:taxon-name> from Guangxi, China.</article-title><source>PhytoKeys</source><volume>213</volume>: <fpage>131</fpage>–<lpage>141</lpage>. <ext-link xlink:href="10.3897/phytokeys.213.96546" ext-link-type="doi" xlink:type="simple">https://doi.org/10.3897/phytokeys.213.96546</ext-link></mixed-citation></ref></ref-list></tp:taxon-treatment>
