# Supplementary material for: ﻿Coptisaustrogaoligongensis (Ranunculaceae), a new species from West Yunnan, China
Source: PhytoKeys. 2024 Jul 19;244:225–35. doi: 10.3897/phytokeys.244.127978 (PMC11283624; doi:10.3897/phytokeys.244.127978)
Supplement: Supplementary material 1 — Supplementary information [file phytokeys-244-225_article-127978__-s001.xlsx]

## Sheet: Sheet1
Table S1. Accession number of 21 sequenced or downloaded chloroplast genome in this study.
Organism	Sample ID	Database	GB accession no.
Coptis deltoidea	\	GenBank	NC064406
Coptis deltoidea	EMS302	GenBank	OP251124
Coptis omeiensis	EMS201	GenBank	OP251125
Coptis omeiensis	EMS202	GenBank	OP251126
Coptis huanjiangensis	HJ01	GenBank	OP251127
Coptis huanjiangensis	HJ02	GenBank	OP251128
Coptis chinensis var. brevisepala	\	GenBank	OM202499
Coptis chinensis var. brevisepala	JGS01	GenBank	OM202498
Coptis chinensis var. chinensis	\	GenBank	OM202507
Coptis chinensis var. chinensis	\	GenBank	OM202506
Coptis teeta subsp. lohitensis	FG01	GenBank	OP251129
Coptis teeta subsp. lohitensis	FG02	GenBank	OP251130
Coptis teeta subsp. teeta	MT01*	GenBank	PP893240
Coptis teeta subsp. teeta	MT02*	GenBank	PP893241
Coptis astrogaoligongensis	YJ01*	GenBank	PP786562
Coptis astrogaoligongensis	YJ02*	GenBank	PP786563
Coptis quinquesecta	\	GenBank	NC037759
Coptis quinquesecta	\	GenBank	MG585353
Coptis japonica	\	GenBank	NC054329
Coptis japonica	\	GenBank	MT773635
Asteropyrum peltatum	\	GenBank	NC045850
* Newly sequenced samples

## Sheet: Sheet2
Table S2. List of analized morphological traits.
No.	traits/unit
1	Rhizomes have no branches
2	Stolons
3	Petiole length
4	Blade length
5	Blade width
6	Blade length to width ratio
7	Petiole length of main lobe
8	Petiole length of lateral lobe
9	Petiole length of main lobe to petiole length of lateral lobe
10	Main lobe length
11	Lateral lobe length
12	Main lobe length to lateral lobe length
13	Number of margin cracks in the middle lobe
14	Number of flowers
15	Sepal length
16	Sepal width
17	Sepal length to sepal width
18	Petal length
19	Sepal length to petal length
